# Supplementary material for: Heat Shock Protein 70 Family Members Interact with Crimean-Congo Hemorrhagic Fever Virus and Hazara Virus Nucleocapsid Proteins and Perform a Functional Role in the Nairovirus Replication Cycle
Source: J Virol. 2016 Sep 29;90(20):9305–16. doi: 10.1128/JVI.00661-16 (PMC5044845; doi:10.1128/JVI.00661-16)
Supplement: Supplemental material [file JVI.00661-16_zjv999182031sd1.xls]

## Sheet: Sheet1
Protein Ids	Protein Names	Gene Name	EGFP only	EGFP-NP	Peptides (seq)	Sequence Coverage [%]	PEP	Protein function
IPI00000816.1	14-3-3 protein epsilon	YWHAE	0.55339	1.81	2	8.6	4.4772e-06	Involved in intracellular signalling. Functions as an adaptor protein and regulates a large spectrum of both general and specialized signaling pathway. Binds to a large number of partners, usually by recognition of a phosphoserine or phosphothreonine motif. Binding generally results in the modulation of the activity of the binding partner.
			0.30054	3.33	4	15.7	1.1827e-15
IPI00008599.3	3-beta-hydroxysteroid-Delta(8),Delta(7)-isomerase	EBP	0.38668	2.59	2	12.2	0.019156	Involved in steroid and cholesterol biosynthesis. Catalyzes the conversion of Delta(8)-sterols to their corresponding Delta(7)-isomers.
IPI00011253.3	40S ribosomal protein S3	RPS3	0.25928	3.86	6	29.6	2.0921e-14	Involved in protein biosynthesis. Localized in cytoplasmic mRNP granules containing untranslated mRNAs. Identified in a HCV IRES-mediated translation complex, at least composed of EIF3C, IGF2BP1, RPS3 and HCV RNA-replicon.
IPI00554481.1	4F2 cell-surface antigen heavy chain	SLC3A2	0.19158	5.22	6	11.5	8.7856e-27	Amino acid transport into cells at the plasma membrane: specifically involved in the sodium-independent, high-affinity transport of large neutral amino acids such as phenylalanine, tyrosine, leucine, arginine and tryptophan. Required for the function of light chain amino-acid transporters.
			0.1684	5.94	6	10.6	2.7026e-13
IPI00784402.1	5-azacytidine-induced protein 1	AZI1	0.09464	10.57	4	3.8	2.1667e-13	A component of the cytoskeleton, specifically localised to the centrosomes and intracellular membrane bound organelles. Involved in G2/M transition of the mitotic cell cycle. Phosphorylated upon DNA damage, probably by ATM or ATR.
IPI00784154.1	60 kDa heat shock protein, mitochondrial	HSPD1	0.41657	2.4	13	29.8	7.7237e-55	Mitochondrial protein import and macromolecular assembly. May facilitate the correct folding of imported proteins. May also prevent misfolding and promote the refolding and proper assembly of unfolded polypeptides generated under stress conditions in the mitochondrial matrix.
			0.40262	2.48	16	39.4	5.2749e-74
IPI00008530.1	60S acidic ribosomal protein P0	RPLP0	0.31788	3.15	2	7.6	0.00010867	Involved in protein biosynthesis, ribosomal protein P0 is the functional equivalent of E.coli protein L10. Interacts with Lassa virus Z protein. Localized in cytoplasmic mRNP granules containing untranslated mRNAs.
			0.26394	3.79	2	7.6	5.3502e-05
IPI00376798.3	60S ribosomal protein L11	RPL11	0.54685	1.83	2	12.9	4.6636e-14	Binds to 5S ribosomal RNA. Required for rRNA maturation and formation of the 60S ribosomal subunits.
			0.43916	2.28	2	12.9	1.3345e-13
IPI00215790.6	60S ribosomal protein L38	RPL38	0.71207	1.4	2	32.9	0.00026745	Belongs to the ribosomal protein L38e family. Involved in protein biogenesis, binds RNA, is part of the ribosomal complex and may be involved in translational elongation.
			0.62441	1.6	2	32.9	9.471e-10
IPI00003362.2	78 kDa glucose-regulated protein	HSPA5	0.19627	5.1	17	30.2	2.7815e-102	Plays a role in facilitating the assembly of multimeric protein complexes inside the ER. Component of an EIF2 complex, and is also known as immunoglobulin heavy chain binding protein. May be an anti-apoptotic protein and is a negative regulator of caspase activity.
			0.1703	5.87	13	26.7	4.7447e-108
IPI00023006.1	Actin, alpha cardiac muscle 1	ACTC1	0.076895	13	12	36.1	1.097e-34	Actins are highly conserved cytoskeletal proteins that are involved in various types of cell motility and are ubiquitously expressed in all eukaryotic cells. Polymerization of globular actin (G-actin) leads to a structural filament (F-actin) in the form of a two-stranded helix. The alpha actins are found in muscle tissues and are a major constituent of the contractile apparatus. The beta and gamm…
			0.066589	15.02	9	26.8	2.3388e-51
IPI00021440.1	Actin, cytoplasmic 2	ACTG1	0.14698	6.8	19	68.8	3.6778e-73
			0.060741	16.46	17	61.1	1.5247e-146
IPI00031131.4	Adipocyte plasma membrane-associated protein	APMAP	0.17739	5.64	4	9.4	4.8038e-08	A single pass, type II transmembrane glycoprotein, localised to the plasma membrane/cell surface. May play a role in adipocyte differentiation. Found in a variety of different tissues including: the liver, glomerular and tubular structures of the kidney, endothelial cells, arterial wall and pancreatic islets of Langerhans. Also found on the cell surface of monocytes.
IPI00007188.5	ADP/ATP translocase 2	SLC25A5	0.05478	18.25	7	26.5	5.5203e-64	A multipass transmembrane protein located on the inner mitochondrial membrane. Catalyzes the exchange of ADP and ATP across the mitochondrial inner membrane. Forms a homodimer and interacts with HIV-1 Vpr.
			0.054059	18.5	8	26.5	2.3689e-69
IPI00291467.7	ADP/ATP translocase 3	SLC25A6	0.15834	6.32	5	18.1	6.7723e-48	Catalyzes the exchange of ADP and ATP across the mitochondrial inner membrane. May participate in the formation of the permeability transition pore complex (PTPC) responsible for the release of mitochondrial products that triggers apoptosis. Interacts with influenza A virus PB1-F2 protein and HIV-1 Vpr.
IPI00465248.5	Alpha-enolase	ENO1	0.33828	2.96	3	7.6	1.5824e-09	Multifunctional enzyme; involved in glycolysis,growth control, hypoxia tolerance and allergic responses. May also function in the intravascular and pericellular fibrinolytic system due to its ability to serve as a receptor and activator of plasminogen on the cell surface of several cell-types such as leukocytes and neurons. Stimulates immunoglobulin production. Binds to the myc promotor and acts …
IPI00001453.2	Alpha-internexin	INA	0.22357	4.47	4	7.8	4.7225e-08	Structural constituent of the cytoskeleton. Class-IV neuronal intermediate filament that is able to self-assemble. Involved in the morphogenesis of neurons and cellular differentiation.
IPI00163085.2	Angiomotin	AMOT	0.094046	10.63	26	30.4	8.7864e-137	Cell surface protein that plays a central role in tight junction maintenance. Appears to regulate endothelial cell migration and tube formation. May also play a role in the assembly of endothelial cell-cell junctions. Found in the endothelial cells of capillaries as well as larger vessels of the placenta and is a negative regulator of vascular permeability.
			0.074689	13.39	8	8.8	3.8094e-29
IPI00292953.6	Ankycorbin	RAI14	0.18589	5.38	6	7.9	2.195e-12	Indirectly associated with the cortical actin cytoskeleton structures in terminal web and cell-cell adhesion sites and stress fibers. May be involved in the maintainence and/or the reorganisation of F-actin filaments.
IPI00329801.12	Annexin A5	ANXA5	0.23914	4.18	3	9.7	3.5955e-13	Involved in intracellular signalling: an anti-apoptotic, anticoagulant protein that acts as an indirect inhibitor of the thromboplastin-specific complex, which is involved in the blood coagulation cascade. Also has a phospholipase inhibitor activity and interacts with hepatitis B virus (HBV).
IPI00440493.2	ATP synthase subunit alpha, mitochondrial	ATP5A1	0.1333	7.5	12	31.3	8.7414e-53	Mitochondrial membrane ATP synthase (F1F0 ATP synthase or Complex V) produces ATP from ADP in the presence of a proton gradient across the inner mitochondrial membrane, generated by electron transport complexes of the respiratory chain. F-type ATPases consist of two structural domains, F1 - containing the extramembraneous catalytic core, and F0 - containing the membrane proton channel, linked tog…
			0.12898	7.75	13	34	1.3297e-72
IPI00029133.4	ATP synthase subunit b, mitochondrial	ATP5F1	0.23677	4.22	2	9	0.00086751
			0.18434	5.42	2	9	3.9858e-05
IPI00303476.1	ATP synthase subunit beta, mitochondrial	ATP5B	0.12713	7.87	19	57.8	4.4014e-115
			0.12109	8.26	20	52.9	3.8604e-91
IPI00478410.2	ATP synthase subunit gamma, mitochondrial	ATP5C1	0.17554	5.7	2	7.4	1.9228e-16
IPI00007611.1	ATP synthase subunit O, mitochondrial	ATP5O	0.17715	5.64	2	9.9	2.2646e-11
IPI00844578.1	ATP-dependent RNA helicase A	DHX9	0.19234	5.2	3	2.8	2.0152e-07	Unwinds double-stranded DNA and RNA in a 3' to 5' direction. Functions as a transcriptional activator and is a component of the CRD-mediated complex that promotes MYC mRNA stability. Identified in a mRNP granule complex.
IPI00295992.4	ATPase family AAA domain-containing protein 3A	ATAD3A	0.14752	6.78	3	6	2.3465e-47	A novel anti-apoptotic factor. Hydrolyses ATP.
IPI00218200.7	B-cell receptor-associated protein 31	BCAP31	0.29388	3.4	2	6.4	0.00033456	May play a role in anterograde transport of membrane proteins from the endoplasmic reticulum to the Golgi. Involved in CASP8-mediated apoptosis. Binds CASP8 (isoform 9) and interacts with membrane IgD immunoglobulins. Cleaved by CASP8 and other caspases.
IPI00218019.1	Basigin	BSG	0.17689	5.65	3	10.4	3.427e-08	Cell surface recptor involved in intracellular signalling. Involved in blood coagulation, leukocyte migration, and pyruvate metabolism. Plasma membrane protein that stimulates adjacent fibroblasts to produce matrix metalloproteinases (MMPS). Seems to be a receptor for oligomannosidic glycans and lectins. Contains an immunoglobulin domain.
			0.10337	9.67	5	17.7	3.1937e-24
IPI00301263.2	CAD protein	CAD	0.20052	4.99	3	1.5	4.2939e-10	Essential for pyrimidine biosynthesis. This protein is a "fusion" protein encoding four enzymatic activities of the pyrimidine pathway (GATase, CPSase, ATCase and DHOase). Allosterically regulated and controlled by phosphorylation. 5-phosphoribose 1-diphosphate is an activator while UMP is an inhibitor of the CPSase reaction.
			0.10675	9.37	3	1.6	4.5696e-38
IPI00290085.2	Cadherin-2	CDH2	0.18388	5.44	5	8.9	4.6633e-08	Cadherins are calcium dependent cell adhesion proteins. They preferentially interact with themselves in a homophilic manner in connecting cells; cadherins may thus contribute to the sorting of heterogeneous cell types. CDH2 may be involved in neuronal recognition mechanism and are involved in cell junction assembly.
			0.13353	7.49	6	11.7	2.6165e-09
IPI00007084.2	Calcium-binding mitochondrial carrier protein Aralar2	SLC25A13	0.081102	12.33	7	12.6	1.0424e-12	Calcium-dependent mitochondrial aspartate and glutamate carrier. May have a function in the urea cycle. Located on the mitchondrial inner membrane, may be involved in ATP biosynthesis and the malate-aspartate shuttle.
IPI00020984.2	Calnexin	CANX	0.144	6.94	12	22.5	8.006e-59	Calcium-binding protein that interacts with newly synthesized glycoproteins in the endoplasmic reticulum. It may act in assisting protein assembly and/or in the retention within the ER of unassembled protein subunits. It seems to play a major role in the quality control apparatus of the ER by the retention of incorrectly folded proteins. Also known as major histocompatibility complex class 1 anti…
			0.14336	6.98	15	24.1	6.3345e-66
IPI00215948.4	Catenin alpha-1	CTNNA1	0.12671	7.89	20	30.8	2.5896e-97	Involved in cell-cell adhesion: associates with the cytoplasmic domain of a variety of cadherins and links them to the actin filament network, which seems to be of primary importance for cadherins cell-adhesion properties. Can associate with both E- and N-cadherins.The homodimeric form may regulate actin filament assembly and inhibit actin branching. May play a crucial role in cell differentiatio…
			0.11935	8.38	10	18.8	1.4483e-63
IPI00017292.1	Catenin beta-1	CTNNB1	0.1092	9.16	11	23.9	2.4315e-107	Involved in the regulation of cell adhesion. The majority of beta-catenin is localized to the cell membrane and is part of E-cadherin/catenin adhesion complexes which are proposed to couple cadherins to the actin cytoskeleton. Involved in signal transduction through the Wnt pathway. Nuclear beta-catenin it involved in transcriptional regulation by association with transcription factors of the TCF…
			0.059319	16.86	6	10.9	2.5505e-70
IPI00182540.5	Catenin delta-1	CTNND1	0.17536	5.7	3	3.5	2.6407e-06	Belongs to a multiprotein cell-cell adhesion complex that also contains E-cadherin, alpha-catenin, beta-catenin, and gamma-catenin and thus helps regulate cell-cell adhesion. Binds to and inhibits the transcriptional repressor ZBTB33, which may lead to activation of target genes of the Wnt signaling pathway. Implicated both in cell transformation by SRC and in ligand-induced receptor signaling th…
			0.16165	6.19	8	10.2	8.3676e-21
IPI00909515.1	cDNA FLJ51495, highly similar to ADP-ribosylation factor 5	N/A	0.24291	4.12	2	9.2	6.4225e-26	Protein function unknown. Evidence at transcript level.
IPI00910164.1	cDNA FLJ53381, highly similar to Monocarboxylate transporter 1	N/A	0.14247	7.02	2	6.2	0.00027342	Protein function unknown. Evidence at transcript level.
IPI00910142.1	cDNA FLJ54183, highly similar to HLA class I histocompatibility antigen, Cw-7 alpha chain	N/A	0.27838	3.59	2	7	7.8515e-10	Protein function unknown. Evidence at transcript level.
IPI00911039.1	cDNA FLJ54303, highly similar to Heat shock 70 kDa protein 1	N/A	0.044144	22.65	27	54.6	3.491e-233	Protein function unknown. Evidence at transcript level.
IPI00797612.1	cDNA FLJ56382, highly similar to WD repeat protein 6	N/A	0.22304	4.48	5	4.2	6.9793e-10	Protein function unknown. Evidence at transcript level.
		N/A	0.078952	12.67	3	3.5	6.6001e-06
IPI00798127.1	cDNA FLJ75516, highly similar to Xenopus tropicalis ubiquitin C, mRNA	N/A	0.059192	16.89	3	40.7	5.2114e-17	Protein function unknown. Evidence at transcript level.
			0.057457	17.4	2	32.8	1.7297e-08
IPI00871856.2	cDNA FLJ76863, highly similar to Homo sapiens stress-induced-phosphoprotein 1 (Hsp70/Hsp90-organizing protein) (STIP1), mRNA		0.16627	6.01	6	9.9	2.9531e-29	Protein function unknown. Evidence at transcript level.
IPI00025087.2	Cellular tumor antigen p53	TP53	0.038083	26.26	11	31.3	2.6606e-26	Acts as a tumor suppressor in many tumor types; induces growth arrest or apoptosis depending on the physiological circumstances and cell type. Involved in cell cycle regulation as a trans-activator that acts to negatively regulate cell division by controlling a set of genes required for this process. One of the activated genes is an inhibitor of cyclin-dependent kinases. Apoptosis induction seems…
IPI00844508.1	Cingulin	CGN	0.16925	5.91	5	4.4	1.9665e-06	Plays a role in the formation and regulation of the tight junction (TJ) paracellular permeability barrier. Localizes to the apical junction complex composed of tight and adherens junctions. Localized on the cytoplasmic face of tight junctions of polarized epithelia and some endothelia.
			0.1145	8.73	24	22.3	1.5854e-131
IPI00024067.4	Clathrin heavy chain 1	CLTC	0.19739	5.07	5	4.2	2.9632e-31	Involved in receptor internalisation and post-Golgi vesicle-mediated transport. Clathrin is the major protein of the polyhedral coat of coated pits and vesicles. Two different adapter protein complexes link the clathrin lattice either to the plasma membrane or to the trans-Golgi network. Clathrin triskelions, composed of 3 heavy chains and 3 light chains, are the basic subunits of the clathrin co…
			0.19017	5.26	10	8.3	6.7783e-37
IPI00015833.1	Coiled-coil-helix-coiled-coil-helix domain-containing protein 3, mitochondrial	CHCHD3	0.12485	8.01	3	15.4	1.8502e-11	Located in the mitochondria. A myristoylated protein that acts as a scaffold for mitofilin, Sam 50 and PKA (cyclic AMP dependent protein kinase A). Is phosphorylated in the mitochondria then translocates to the nucleus.
IPI00014230.1	Complement component 1 Q subcomponent-binding protein, mitochondrial	C1QBP	0.21588	4.63	3	9.6	8.1298e-24	Precise function is unknown. Binds to the globular "heads" of C1Q thus inhibiting C1 (complement 1) activation. Interacts with Rubella virus capsid protein. Interacts with HIV-1 Tat. Might be nuclear in some cell types.
			0.17941	5.57	2	5	2.1623e-23
IPI00867509.1	Coronin-1C	N/A	0.11403	8.77	7	15	2.3358e-93	A 55KDa actin binding protein that localises to cell surface projections (sometimes appearing as 'crowns') that are rich in actin. May also have a role to play in the regulation of NADPH oxidase enzyme around the phagolysosome membrane. Contains 5 WD domains that are thought to function in protein-protein interactions.
IPI00004839.1	Crk-like protein	CRKL	0.79251	1.26	7	33	2.6825e-29	May mediate the transduction of intracellular signals such as the JNK cascade and RAS protein signal transduction. Interacts with INPP5D/SHIP1 and has protein tyrosine kinase activity. Contains one SH2 domain and one SH3 domain and has SH2/SH3 adaptor activity.
			0.66909	1.49	10	47.9	3.0222e-37
IPI00290142.5	CTP synthase 1	CTPS	0.54936	1.82	10	22.8	7.3185e-62	Involved in pyrimidine metabolism, specifically, CTP biosynthesis. Catalyzes the ATP-dependent amination of UTP to CTP with either L-glutamine or ammonia as the source of nitrogen. Activated by GTP and inhibited by CTP.
			0.53628	1.86	13	27.6	8.2854e-40
IPI00013847.4	Cytochrome b-c1 complex subunit 1, mitochondrial	UQCRC1	0.17797	5.62	3	8.8	3.1523e-11	Component of the ubiquinol-cytochrome c reductase complex (complex III or cytochrome b-c1 complex), which is part of the mitochondrial respiratory chain. This protein may mediate formation of the complex between cytochromes c and c1. The core protein 2 is required for the assembly of the complex. The bc1 complex contains 11 subunitsand is found on the mitochondrial inner membrane.
IPI00305383.1	Cytochrome b-c1 complex subunit 2, mitochondrial	UQCRC2	0.12947	7.72	4	14.1	4.7677e-05
			0.12894	7.76	9	26	3.2128e-43
IPI00303954.3	Cytochrome b5 type B	CYB5B	0.13487	7.41	3	36.7	1.312e-06	Involved in respiration. A membrane bound hemoprotein which functions as an electron carrier for several membrane bound oxygenases. Found on the outer mitochondrial membrane and is a component of a complex composed of cytochrome b5, NADH-cytochrome b5 reductase (CYB5R3) and MOSC2.
IPI00017510.3	Cytochrome c oxidase subunit 2	MT-CO2	0.11895	8.41	5	25.1	1.0573e-08	Cytochrome c oxidase is the component of the respiratory chain that catalyzes the reduction of oxygen to water. Subunits 1-3 form the functional core of the enzyme complex.
			0.064883	15.41	4	17.6	8.774e-09
IPI00178072.7	Cytospin-A	CYTSA	0.16533	6.05	4	4.6	7.6775e-11	Involved in the cell cycle and cell division, specifically involved in cytokinesis and spindle organization.
IPI00011200.5	D-3-phosphoglycerate dehydrogenase	PHGDH	0.31183	3.21	3	6.2	8.8586e-09	Involved in amino-acid biosynthesis;specifically L-serine biosynthesis; L-serine from 3-phospho-D-glycerate: step 1/3. Forms a homotetramer and is induced by 17-beta-estradiol (estrogenic ligand) and 4-hydroxytamoxifen (agonist/antagonist ligand). Positively regulated by the transcription factors SP1 and NF-Y.
			0.29196	3.43	2	4.3	8.134e-06
IPI00028931.2	Desmoglein-2	DSG2	0.10918	9.16	9	12.1	5.5438e-26	A component of intercellular desmosome junctions and involved in cell-cell adhesion: involved in the interaction of plaque proteins and intermediate filaments mediating cell-cell adhesion.
			0.069209	14.45	12	14.6	8.3794e-44
IPI00013933.2	Desmoplakin	DSP	0.18223	5.49	25	10.2	1.0673e-101	Major high molecular weight protein of desmosomes (a type of junctional complex involved in cell-cell adhesion). Involved in the organization of the desmosomal cadherin-plakoglobin complexes into discrete plasma membrane domains and in the anchoring of intermediate filaments to the desmosomes.
			0.12393	8.07	15	8.2	1.5104e-125
IPI00296337.2	DNA-dependent protein kinase catalytic subunit	PRKDC	0.29546	3.38	2	0.5	1.317e-12	Serine/threonine-protein kinase that acts as a molecular sensor for DNA damage. Involved in DNA nonhomologous end joining (NHEJ) required for double-strand break (DSB) repair and V(D)J recombination. Must be bound to DNA to express its catalytic properties. Also involved in modulation of transcription. Phosphorylates 'Ser-139' of histone variant H2AX/H2AFX, thereby regulating DNA damage response …
IPI00012535.1	DnaJ homolog subfamily A member 1	DNAJA1	0.089348	11.19	4	16.4	5.2219e-06	Co-chaperone of Hsc70. Seems to play a role in protein import into mitochondria.
			0.080588	12.41	4	8.8	2.8045e-08
IPI00032406.1	DnaJ homolog subfamily A member 2	DNAJA2	0.18716	5.34	2	5.3	9.4789e-07	Co-chaperone of Hsc70. May be a positive regulator of cell proliferation.
IPI00297084.7	Dolichyl-diphosphooligosaccharide--protein glycosyltransferase 48 kDa subunit	DDOST	0.23408	4.27	3	7.2	1.0906e-20	Located in the endoplasmic reticulum and is a component of the oligosaccharyltransferase (OST) complex, which is involved in the N-linked glycosylation of nascent polypeptide chains. Essential subunit of N-oligosaccharyl transferase enzyme which catalyzes the transfer of a high mannose oligosaccharide to an asparagine residue within an Asn-X-Ser/Thr consensus motif in nascent polypeptide chains. …
			0.20699	4.83	3	6.8	1.4987e-12
IPI00025874.2	Dolichyl-diphosphooligosaccharide--protein glycosyltransferase subunit 1	RPN1	0.22363	4.47	11	25.1	1.264e-43
			0.1777	5.63	14	29.9	2.1488e-44
IPI00396485.3	Elongation factor 1-alpha 1	EEF1A1	0.76803	1.3	9	28.4	4.8239e-44	Promotes the GTP-dependent binding of aminoacyl-tRNA to the A-site of ribosomes during protein biosynthesis. Found in a nuclear export complex with XPO5, EEF1A1, Ran and aminoacylated tRNA. Located in the cytoplasm and is ISGylated.
			0.65094	1.54	11	26.4	1.1497e-10
IPI00186290.6	Elongation factor 2	EEF2	0.52922	1.89	4	4.7	2.2533e-10	Protein biogenesis: promotes the GTP-dependent translocation of the nascent protein chain from the A-site to the P-site of the ribosome. Component of the mRNA surveillance SURF complex. Located in the cytoplasm and is ISGylated.
IPI00027107.5	Elongation factor Tu, mitochondrial	TUFM	0.31601	3.16	5	14.5	1.1891e-13	Promotes the GTP-dependent binding of aminoacyl-tRNA to the A-site of ribosomes during protein biosynthesis. Located in the mitochondria.
			0.27111	3.69	2	3.5	0.044981
IPI00027230.3	Endoplasmin	HSP90B1	0.2307	4.33	3	4	5.409e-09	Molecular chaperone that functions in the processing and transport of secreted proteins. Functions in endoplasmic reticulum associated degradation (ERAD). Has ATPase activity and interacts with AIMP1; thus regulating its retention in the endoplasmic reticulum. Interacts with OS9.
IPI00386604.1	Eukaryotic initiation factor 4A-II	EIF4A2	0.35728	2.8	2	5.1	1.0505e-14	Involved in translation initiation: functions as an ATP-dependent RNA helicase which is a subunit of the eIF4F complex involved in cap recognition and is required for mRNA binding to ribosome. In the current model of translation initiation, eIF4A unwinds RNA secondary structures in the 5'-UTR of mRNAs which is necessary to allow efficient binding of the small ribosomal subunit, and subsequent sca…
IPI00022744.5	Exportin-2	CSE1L	0.39916	2.51	6	9.1	2.5175e-17	Export receptor for importin-alpha - involved in the export of proteins from the nucleus to the cytoplasm. Mediates importin-alpha re-export from the nucleus to the cytoplasm after import substrates (cargos) have been released into the nucleoplasm. In the nucleus binds cooperatively to importin-alpha and to the GTPase Ran in its active GTP-bound form. Docking of this trimeric complex to the nucle…
IPI00005969.3	F-actin-capping protein subunit alpha-1	CAPZA1	0.32735	3.05	2	11.5	0.00061655	F-actin-capping proteins bind in a Ca2+-independent manner to the fast growing ends of actin filaments (barbed end) thereby blocking the exchange of subunits at these ends. Unlike other capping proteins (such as gelsolin and severin), these proteins do not sever actin filaments.
			0.1896	5.27	2	9.8	0.00083775
IPI00026781.2	Fatty acid synthase	FASN	0.35941	2.78	3	1.4	1.0311e-05	Fatty acid synthetase catalyzes the formation of long-chain fatty acids from acetyl-CoA, malonyl-CoA and NADPH. This multifunctional protein has 7 catalytic activities and an acyl carrier protein.
			0.35532	2.81	3	1.4	1.219e-20
IPI00333541.6	Filamin-A	FLNA	0.32933	3.04	3	1.4	8.7719e-07	Promotes orthogonal branching of actin filaments and links actin filaments to membrane glycoproteins. Anchors various transmembrane proteins to the actin cytoskeleton and serves as a scaffold for a wide range of cytoplasmic signaling proteins. Tethers cell surface-localized furin, modulates its rate of internalization and directs its intracellular trafficking.
			0.1505	6.64	2	1	1.046e-07
IPI00027438.2	Flotillin-1	FLOT1	0.14947	6.69	3	9.8	6.085e-19	Peripheral membrane protein involved in clathrin independent endocytosis. May act as a scaffolding protein within caveolar membranes, functionally participating in formation of caveolae or caveolae-like vesicles. Heterooligomeric complex of flotillin-1 and flotillin-2 and caveolin-1 and caveolin-2.
			0.095483	10.47	4	13.1	4.8171e-24
IPI00795979.1	Flotillin-2	FLOT2	0.15318	6.53	6	13.7	1.0811e-23	May act as a scaffolding protein within caveolar membranes, functionally participating in formation of caveolae or caveolae-like vesicles. May be involved in epidermal cell adhesion and epidermal structure and function.
			0.049205	20.32	2	7	2.7641e-09
IPI00465121.1	Galphai2 protein	N/A	0.17075	5.86	4	12.3	6.8653e-17	Located on the plasma membrane and functions as a G-protein family member thought to bind growth factors. Forms heterotrimers and binds guanine nucleotides. Involved in signal tranduction and the regulation of the immune response against microbial and non-microbial stimuli.
			0.080273	12.46	5	15.6	4.1954e-31
CON_GFP	GFP		10.799	0.09	17	51.8	1.175e-152
			3.1942	0.31	14	48.6	5.5167e-95
IPI00788737.1	Glyceraldehyde-3-phosphate dehydrogenase	GAPDH	0.25344	3.95	2	8	8.0084e-05	Glyceraldehyde-3-phosphate dehydrogenase is a key enzyme in glycolysis that catalyzes the first step of the pathway by converting D-glyceraldehyde 3-phosphate (G3P) into 3-phospho-D-glyceroyl phosphate. Located in perinuclear regions. Participates in nuclear events including transcription, RNA transport, DNA replication and apoptosis. Nuclear functions are probably due to the nitrosylase activity…
IPI00221232.9	Guanine nucleotide-binding protein G(I)/G(S)/G(O) subunit gamma-12	GNG12	0.15459	6.47	2	37.5	0.00011933	Involved in intracellular signalling: Guanine nucleotide-binding proteins (G proteins) function as a modulators or transducers in various transmembrane signaling systems. G proteins are composed of 3 units, alpha, beta and gamma. The beta and gamma chains are required for the GTPase activity, for replacement of GDP by GTP, and for G protein-effector interaction. Located in both the cytoplasm and …
IPI00003348.3	Guanine nucleotide-binding protein G(I)/G(S)/G(T) subunit beta-2	GNB2	0.058858	16.99	5	14.4	2.8198e-09
IPI00220578.3	Guanine nucleotide-binding protein G(k) subunit alpha	GNAI3	0.096395	10.37	5	17.8	4.7018e-23	Guanine nucleotide-binding proteins (G proteins) are involved as modulators or transducers in various transmembrane signaling systems. G(k) is the stimulatory G protein of receptor-regulated K+ channels.
			0.07648	13.08	6	25.7	2.9681e-63
IPI00305551.3	Guanine nucleotide-binding protein subunit alpha-11	GNA11	0.22552	4.43	2	6.7	0.0010169	This G protein acts as an activator of phospholipase C. Belongs to the G-alpha family. G(q) subfamily.
			0.17792	5.62	2	7.2	0.0054347
IPI00012451.3	Guanine nucleotide-binding protein subunit beta-4	GNB4	0.080274	12.46	3	8.2	2.0849e-10	This G protein is involved in the cellular response to glucagon stimulus, and energy reserve metabolic processes.
IPI00010440.5	HCLS1-associated protein X-1	HAX1	0.12968	7.71	2	7.3	0.0017254	Promotes cell survival. Potentiates GNA13-mediated cell migration. Involved in the clathrin-mediated endocytosis pathway. May be involved in internalization of ABC transporters such as ABCB11. May inhibit CASP9 and CASP3. May regulate intracellular calcium pools. Proteolytically cleaved by caspase-3 during apoptosis.
IPI00304925.5	Heat shock 70 kDa protein 1	HSPA1A	0.026417	37.85	31	58.8	2.0709e-253	In cooperation with other chaperones, Hsp70s stabilize preexisting proteins against aggregation and mediate the folding of newly translated polypeptides in the cytosol as well as within organelles. These chaperones participate in all these processes through their ability to recognize nonnative conformations of other proteins. In case of rotavirus A infection, serves as a post-attachment receptor …
			0.024931	40.11	27	57.9	5.9819e-236
IPI00002966.2	Heat shock 70 kDa protein 4	HSPA4	0.15129	6.61	2	3.7	1.4497e-29	Involved in chaperone mediated tight junction complex assembly: interacts with TJP1/ZO-1. Also involved in protein import into the mitochondrial outer membrane. Phosphorylated upon DNA damage, probably by ATM or ATR.
			0.11609	8.61	8	12.3	1.8125e-34
IPI00003865.1	Heat shock cognate 71 kDa protein	HSPA8	0.040461	24.72	24	45.7	9.4577e-159	Protein chaperone. Isoform 2 may function as an endogenous inhibitory regulator of HSC70 by competing the co-chaperones. Interacts with IRAK1BP1. Interacts with SV40 VP1. Localized in cytoplasmic mRNP granules containing untranslated mRNAs. Translocates rapidly from the cytoplasm to the nuclei, and especially to the nucleoli, upon heat shock. Is ISGylated.
			0.036889	27.11	24	47.4	5.6703e-207
IPI00514983.4	Heat shock protein 105 kDa	HSPH1	0.2117	4.72	4	5.6	5.5308e-15	Belongs to the heat shock protein 70 family. Precise function unknown, evidence at transcript level only.
			0.08049	12.42	3	4.3	6.2195e-10
IPI00382470.3	Heat shock protein HSP 90-alpha	HSP90AA1	0.13555	7.38	8	10.8	3.6444e-20	Molecular chaperone. Has ATPase activity, is ISGylated and forms homodimers. Involved in the G2/M transition stage of the mitotic cell cycle and in protein import into the mitochondrial outer membrane.
			0.10908	9.17	14	16.4	2.4805e-52
IPI00414676.6	Heat shock protein HSP 90-beta	HSP90AB1	0.10998	9.09	13	18.2	2.8509e-68	Molecular chaperone. Has ATPase activity, is ISGylated and forms homodimers. Interacts with TP53/p53 and is phosphorylated upon DNA damage, probably by ATM or ATR.
			0.091888	10.88	12	20.4	2.101e-52
IPI00479191.2	Heterogeneous nuclear ribonucleoprotein H	HNRNPH1	0.34893	2.87	3	9.5	1.1601e-24	A component of the heterogeneous nuclear ribonucleoprotein (hnRNP) complexes which provide the substrate for the processing events that pre-mRNAs undergo before becoming functional, translatable mRNAs in the cytoplasm. Mediates pre-mRNA alternative splicing regulation and is found in the spliceosome C complex. Binds to the IR RNA and poly(RG).
			0.32874	3.04	3	10.6	1.2262e-36
IPI00216746.1	Heterogeneous nuclear ribonucleoprotein K	HNRNPK	0.31455	3.18	2	8.2	4.5576e-05	One of the major pre-mRNA-binding proteins. Binds tenaciously to poly(C) sequences. Likely to play a role in the nuclear metabolism of hnRNAs, particularly for pre-mRNAs that contain cytidine-rich sequences. Can also bind poly(C) single-stranded DNA. Identified in the spliceosome C complex.
			0.27192	3.68	4	15.3	1.9015e-24
IPI00644079.2	Heterogeneous nuclear ribonucleoprotein U (Scaffold attachment factor A)	HNRNPU	0.21715	4.61	2	3.3	0.0057521	Component of the CRD-mediated complex that promotes MYC mRNA stabilization. Binds to pre-mRNA and has high affinity for scaffold-attached region (SAR) DNA. Identified in the spliceosome C complex and localized in cytoplasmic mRNP granules containing untranslated mRNAs. Component of ribonucleosomes and also found associated with the cell surface.
IPI00874030.3	Heterogeneous nuclear ribonucleoproteins A2/B1	HNRNPA2B1	0.1722	5.81	4	12.1	1.5908e-28	Involved with pre-mRNA processing. Forms complexes (ribonucleosomes) with at least 20 other different hnRNP and heterogeneous nuclear RNA in the nucleous. Identified in the spliceosome C complex. Localized in cytoplasmic mRNP granules containing untranslated mRNAs.
IPI00477313.3	Heterogeneous nuclear ribonucleoproteins C1/C2	HNRNPC	0.23352	4.28	3	10.8	2.0834e-23	Binds pre-mRNA and nucleates the assembly of 40S hnRNP particles. May play a role in the early steps of spliceosome assembly and pre-mRNA splicing. Interacts with poly-U tracts in the 3'-UTR or 5'-UTR of mRNA and modulates the stability and the level of translation of bound mRNA molecules. Sumoylated. Sumoylation reduces affinity for mRNA.
IPI00005711.4	Histone deacetylase 6	HDAC6	0.57813	1.73	4	4.5	2.2145e-16	Responsible for the deacetylation of lysine residues on the N-terminal part of the core histones (H2A, H2B, H3 and H4). Histone deacetylation gives a tag for epigenetic repression and plays an important role in transcriptional regulation, cell cycle progression and developmental events. Plays a central role in microtubule-dependent cell motility via deacetylation of tubulin. Interacts with F-acti…
			0.56621	1.77	2	1.8	0.00063255
IPI00902514.1	Histone H2A	HIST1H2AG	0.30172	3.31	2	16.6	0.00052103	Core component of nucleosome. Nucleosomes wrap and compact DNA into chromatin, limiting DNA accessibility to the cellular machineries which require DNA as a template. Histones thereby play a central role in transcription regulation, DNA repair, DNA replication and chromosomal stability.
			0.14876	6.72	2	16.6	3.9212e-07
IPI00001639.2	Importin subunit beta-1	KPNB1	0.26952	3.71	2	2.9	1.7072e-20	Functions in nuclear protein import, either in association with an adapter protein, like an importin-alpha subunit, which binds to nuclear localization signals (NLS) in cargo substrates, or by acting as autonomous nuclear transport receptor. Acting autonomously, serves itself as NLS receptor. Docking of the importin/substrate complex to the nuclear pore complex (NPC) is mediated by KPNB1 through …
IPI00793443.1	Importin-5	IPO5	0.46217	2.16	2	2.6	5.4772e-09
			0.33165	3.02	2	1.8	4.7107e-06
IPI00020729.1	Insulin receptor substrate 4	IRS4	0.18511	5.4	2	1.8	5.1293e-06	Involved in intracellular signalling. Acts as an interface between multiple growth factor receptors possessing tyrosine kinase activity, and a complex network of intracellular signaling molecules containing SH2 domains. Plays a role in growth, reproduction and glucose homeostasis. Phosphorylation of Tyr-921 is required for GRB2, phospholipase C-gamma and phosphatidylinositol 3-kinase interaction.
IPI00554711.3	Junction plakoglobin	JUP	0.1318	7.59	4	7	2.5381e-14	Common junctional plaque protein. The membrane-associated plaques are architectural elements in an important strategic position to influence the arrangement and function of both the cytoskeleton and the cells within the tissue. The presence of plakoglobin in both the desmosomes and in the intermediate junctions suggests that it plays a central role in the structure and function of submembranous p…
IPI00299554.3	Kinesin-like protein KIF14	KIF14	0.36263	2.76	8	5.1	1.9519e-24	Plays an essential role in cytokinesis. Nuclear localization observed during interphase or triggered by entry into mitosis. Cytoplasmic in interphase and metaphase cells. From prophase to metaphase, accumulates at the developing spindle poles and their associated microtubules. Up-regulated in cells progressing through G2/M phase.
IPI00219217.3	L-lactate dehydrogenase B chain	LDHB	0.38769	2.58	2	7.8	0.00011347	Involved in glycolysis (pyruvate fermentation to lactate) - found in the cytoplasm and catalyses the following reaction: (S)-lactate + NAD+ = pyruvate + NADH.
			0.31239	3.2	2	7.5	0.0054615
IPI00017592.1	LETM1 and EF-hand domain-containing protein 1, mitochondrial	LETM1	0.16968	5.89	2	3.4	1.4935e-16	Crucial for the maintenance of mitochondrial tubular networks and for the assembly of the supercomplexes of the respiratory chain. Required for the maintenance of the tubular shape and cristae organization.
IPI00783271.1	Leucine-rich PPR motif-containing protein, mitochondrial	LRPPRC	0.2966	3.37	4	2.7	1.1446e-10	May play a role in RNA metabolism in both nuclei and mitochondria. In the nucleus binds to HNRPA1-associated poly(A) mRNAs and is part of nmRNP complexes at late stages of mRNA maturation which are possibly associated with nuclear mRNA export. In mitochondria binds to poly(A) mRNA. Plays a role in translation or stability of mitochondrially encoded cytochrome c oxidase (COX) subunits. May be invo…
IPI00216172.2	Lysosomal-associated membrane protein 2C	LAMP2	0.17663	5.66	2	4.9	1.7993e-09	Function of LAMP2 isoform CRA_b is unknown, however LAMP2 itself is may function in protection of the lysosomal membrane from autodigestion, maintenance of the acidic environment of the lysosome, adhesion when expressed on the cell surface (plasma membrane), and inter- and intracellular signal transduction.
IPI00293276.10	Macrophage migration inhibitory factor	MIF	0.77594	1.29	2	17.4	9.0766e-16	Pro-inflammatory cytokine. Involved in the innate immune response to bacterial pathogens. The expression of MIF at sites of inflammation suggests a role as mediator in regulating the function of macrophages in host defense. Counteracts the anti-inflammatory activity of glucocorticoids. Catalyses the following reaction: Keto-phenylpyruvate = enol-phenylpyruvate.
			0.61033	1.64	2	17.4	3.3001e-20
IPI00639812.1	Microsomal glutathione S-transferase 3 variant	MGST3	0.099159	10.08	2	16.3	1.6505e-10	Precise function unknown - ervidence only at the transcript level. Belongs to the glutathione S-transferase superfamily.
IPI00418497.1	Mitochondrial import inner membrane translocase subunit TIM50	TIMM50	0.16698	5.99	4	9.4	3.8883e-10	Essential component of the TIM23 complex, a complex that mediates the translocation of transit peptide-containing proteins across the mitochondrial inner membrane. Isoform 2 may participate in the release of snRNPs and SMN from the Cajal body. Located in the mitochondrial inner membrane, and isoform 2 in nuclear speckles.
IPI00024976.5	Mitochondrial import receptor subunit TOM22 homolog	TOMM22	0.082192	12.17	3	31	3.6941e-30	Central receptor component of the translocase of the outer membrane of mitochondria (TOM complex) responsible for the recognition and translocation of cytosolically synthesized mitochondrial preproteins. Together with the peripheral receptor TOM20 functions as the transit peptide receptor and facilitates the movement of preproteins into the translocation pore.
			0.080751	12.38	2	23.2	6.0602e-26
IPI00015602.1	Mitochondrial import receptor subunit TOM70	TOMM70A	0.17173	5.82	2	3.1	2.5656e-07	Central receptor component of the translocase of the outer membrane of mitochondria (TOM complex) responsible for the recognition and translocation of cytosolically synthesized mitochondrial preproteins. Receptor that accelerates the import of all mitochondrial precursor proteins.
			0.096712	10.34	2	3.8	1.431e-07
IPI00009960.6	Mitochondrial inner membrane protein	IMMT	0.096428	10.37	6	9.4	1.674e-19	Located on the inner mitochondrial membrane and controls cristae morphology.
IPI00844172.1	Myosin	N/A	0.1532	6.53	4	4.8	1.9873e-66	Evidence only at transcript level. Function unknown.
			0.12718	7.86	14	14.4	3.1085e-77
IPI00335168.9	Myosin light polypeptide 6	MYL6	0.074671	13.39	4	30.5	2.2799e-08	Regulatory light chain of myosin. Myosins are actin-based motor molecules with ATPase activity. Myosin is an hexamer of 2 heavy chains and 4 light chains.
IPI00295457.6	Myosin phosphatase Rho-interacting protein	MPRIP	0.15273	6.55	14	18.7	1.4312e-46	Targets myosin phosphatase to the actin cytoskeleton. Required for the regulation of the actin cytoskeleton by RhoA and ROCK1. Depletion leads to an increased number of stress fibers in smooth muscle cells through stabilization of actin fibers by phosphorylated myosin.
			0.11321	8.83	4	6.2	4.519e-37
IPI00604523.1	Myosin regulatory light chain MRCL3 variant	N/A	0.18566	5.39	2	15.8	3.3658e-06	Calcium binding protein. A variant of the regulatory light chain of myosin. Myosin is an hexamer of 2 heavy chains and 4 light chains.
			0.18395	5.44	3	22	4.5664e-22
IPI00790503.3	Myosin-10	MYH10	0.10565	9.47	61	36.7	0	Cellular myosin that appears to play a role in cytokinesis, cell shape, and specialized functions such as secretion and capping. Myosin is a hexameric protein that consists of 2 heavy chain subunits (MHC), 2 alkali light chain subunits (MLC) and 2 regulatory light chain subunits (MLC-2).
			0.083615	11.96	43	27.2	0
IPI00019502.3	Myosin-9	MYH9	0.14655	6.82	42	26.3	0	Cellular myosin that appears to play a role in cytokinesis, cell shape, and specialized functions such as secretion and capping. ISGylated. Defects in this protein cause a lot of diseases.
			0.1229	8.14	34	23.6	0
IPI00376344.3	Myosin-Ib	MYO1B	0.081033	12.34	3	2.9	8.0095e-09	Motor protein that may participate in processes critical to neuronal development and functions such as cell migration, neurite outgrowth and vesicular transport.
IPI00743335.1	Myosin-Ic	MYO1C	0.27097	3.69	2	2.3	0.00058806	Myosins are actin-based motor molecules with ATPase activity. Unconventional myosins serve in intracellular movements. Their highly divergent tails are presumed to bind to membranous compartments, which would be moved relative to actin filaments. Involved in glucose transporter recycling in response to insulin by regulating movement of intracellular GLUT4-containing vesicles to the plasma membran…
IPI00337541.3	NAD(P) transhydrogenase, mitochondrial	NNT	1.5344	0.65	2	1.7	9.6694e-05	An oxidoreductase enzyme located in the mitochondrial inner membrane and involved in the tricaboxylic acid cycle. Catalyses the transhydrogenation between NADH and NADP and is coupled to respiration and ATP hydrolysis where it functions as a proton pump across the mitochondrial inner membrane.
IPI00025796.3	NADH dehydrogenase [ubiquinone] iron-sulfur protein 3, mitochondrial	NDUFS3	0.2247	4.45	3	15.5	1.0581e-19	Core subunit of the mitochondrial membrane respiratory chain NADH dehydrogenase (Complex I). Complex I functions in the transfer of electrons from NADH to the respiratory chain. The immediate electron acceptor for the enzyme is believed to be ubiquinone. May donate electrons to ubiquinone. Catalyses the follwoing reaction: NADH + ubiquinone = NAD+ ubiquinol. Binds 2 4Fe-4S clusters per subunit.
IPI00010845.3	NADH dehydrogenase [ubiquinone] iron-sulfur protein 8, mitochondrial	NDUFS8	0.37608	2.66	2	9.5	0.00022751
IPI00217507.5	Neurofilament medium polypeptide	NEFM	0.14689	6.81	12	15.5	7.2389e-53	A component of the cytoskeleton, neurofilaments usually contain three intermediate filament proteins: L, M, and H which are involved in the maintenance of neuronal caliber. It is thought that phosphorylation of NFM results in the formation of interfilament cross bridges that are important in the maintenance of axonal caliber.
			0.025145	39.77	5	7.4	2.3965e-20
IPI00019472.4	Neutral amino acid transporter B(0)	SLC1A5	0.25644	3.9	3	6.1	3.0873e-08	Transports neutral amino acids across the plasma membrane. Has a broad substrate specificity, a preference for zwitterionic amino acids, and a sodium-dependence. It accepts as substrates all neutral amino acids, including glutamine, asparagine, and branched-chain and aromatic amino acids, and excludes methylated amino acids, anionic amino acids, and cationic amino acids.
IPI00465432.3	Nodal modulator 2	NOMO2	0.30633	3.26	2	1.9	5.6493e-05	May antagonize Nodal signaling (a signal transduction pathway important during embryogenesis) and subsequent organization of axial structures during mesodermal patterning, via its interaction with NCLN.
IPI00783781.1	Nuclear pore complex protein Nup205	NUP205	0.37799	2.65	2	1.1	1.7656e-06	Forms part of the large multi-protein complex that regulates the import and export of proteins into the nucleus. Interacts with NUP93 and NUP35/NUP53.
IPI00549248.4	Nucleophosmin	NPM1	0.22051	4.53	4	22.8	1.7832e-29	Involved in diverse cellular processes such as ribosome biogenesis, centrosome duplication, protein chaperoning, histone assembly, cell proliferation, and regulation of tumor suppressors p53/TP53 and ARF. Binds ribosome presumably to drive ribosome nuclear export. Associated with nucleolar ribonucleoprotein structures and binds single-stranded nucleic acids. Acts as a chaperonin for the core hist…
IPI00001654.5	Pericentriolar material 1 protein	PCM1	0.19276	5.19	11	5.6	5.8684e-33	Required for centrosome assembly and function. Required to anchor microtubules to the centrosome. Localizes to cytoplasmic granules which are enriched around the centrosome. This centrosomal enrichment requires microtubules and dynein.
			0.085045	11.76	4	2.4	6.7629e-18
IPI00000874.1	Peroxiredoxin-1	PRDX1	0.58677	1.7	8	38.7	9.3036e-15	Involved in redox regulation of the cell. May play an important role in eliminating peroxides generated during metabolism. Might participate in the signaling cascades of growth factors and tumor necrosis factor-alpha by regulating the intracellular concentrations of H2O2.
			0.52059	1.92	7	37.2	2.0214e-12
IPI00014898.3	Plectin-1	PLEC	0.10527	9.5	33	9.6	2.2696e-264	Interlinks intermediate filaments with microtubules and microfilaments and anchors intermediate filaments to desmosomes or hemidesmosomes. Could also bind muscle proteins such as actin to membrane complexes in muscle. May be involved not only in the cross-linking and stabilization of cytoskeletal intermediate filaments network, but also in the regulation of their dynamics. The N-terminus interact…
			0.094966	10.53	97	24.7	0
IPI00008524.1	Polyadenylate-binding protein 1	PABPC1	0.21276	4.7	5	9.7	6.6144e-21	Binds the poly(A) tail of mRNA and helps initiate translation and binding to ribosomes. May be involved in cytoplasmic regulatory processes of mRNA metabolism such as pre-mRNA splicing. Its function in translational initiation regulation can either be enhanced by PAIP1 or repressed by PAIP2. Localized in cytoplasmic mRNP granules containing untranslated mRNAs. Shuttles between the cytoplasm and t…
			0.15609	6.41	4	8	1.2603e-07
IPI00384280.5	Prenylcysteine oxidase 1	PCYOX1	0.24167	4.14	3	8.3	1.2883e-29	Involved in the degradation of prenylated proteins. Prenylation is a class of lipid modification involving covalent addition of either farnesyl (15-carbon) or geranylgeranyl (20-carbon) isoprenoids to conserved cysteine residues at or near the C-terminus of proteins. Cleaves the thioether bond of prenyl-L-cysteines, such as farnesylcysteine and geranylgeranylcysteine.
			0.17979	5.56	3	8.3	1.2038e-10
IPI00017617.1	Probable ATP-dependent RNA helicase DDX5	DDX5	0.27797	3.6	2	3.7	0.0046811	RNA-dependent ATPase activity. The rate of ATP hydrolysis is highly stimulated by single-stranded RNA. May be involved in pre-mRNA splicing (identified in the spliceosome C complex).
IPI00017334.1	Prohibitin	PHB	0.092455	10.82	8	45.2	1.0741e-42	Prohibitin inhibits DNA synthesis. It has a role in regulating proliferation: expression increases approximately 3-fold upon entry into G1 phase compared with other phases of the cell cycle. As yet it is unclear if the protein or the mRNA exhibits this effect. May play a role in regulating mitochondrial respiration activity and in aging.
			0.083637	11.96	9	44.9	2.8807e-72
IPI00027252.6	Prohibitin-2	PHB2	0.08982	11.13	9	33.8	3.4011e-41	Acts as a mediator of transcriptional repression by nuclear hormone receptors via recruitment of histone deacetylases. Functions as an estrogen receptor (ER)-selective coregulator that potentiates the inhibitory activities of antiestrogens and represses the activity of estrogens.Probably involved in regulating mitochondrial respiration activity and in aging: expression increases approximately 3-f…
			0.071964	13.9	6	24.1	9.9302e-62
IPI00385250.1	Protease, serine, 3	PRSS3	0.02702	37.01	2	7.3	1.3265e-07	A serine type endopeptidase. Belongs to the peptidase S1 family.
IPI00299571.5	Protein disulfide-isomerase A6	PDIA6	0.64518	1.55	5	13.6	3.9058e-31	May function as a chaperone that inhibits aggregation of misfolded proteins. Plays a role in platelet aggregation and activation by agonists such as convulxin, collagen and thrombin. Catalyzes the rearrangement of -S-S- bonds in proteins.
			0.54205	1.84	4	11.8	9.1203e-26
IPI00298547.3	Protein DJ-1	PARK7	0.53948	1.85	2	8.5	0.4226	Protects cells against oxidative stress and cell death. Eliminates hydrogen peroxide and protects cells against hydrogen peroxide-induced cell death. May act as an atypical peroxiredoxin-like peroxidase that scavenges hydrogen peroxide. Following removal of a C-terminal peptide, displays protease activity and enhanced cytoprotective action against oxidative stress-induced apoptosis. Required for …
IPI00183002.6	Protein phosphatase 1 regulatory subunit 12A	PPP1R12A	0.22117	4.52	6	8.4	1.3646e-19	Regulates myosin phosphatase activity. Located in the cytoplasm, specifically along actomyosin filaments and stress fibers.
IPI00794221.1	Putative uncharacterized protein DBN1		0.12731	7.85	9	17.4	1.6611e-37	N/A
			0.042131	23.74	2	5	3.234e-36
IPI00418169.3	Putative uncharacterized protein DKFZp686P03159		0.24558	4.07	2	5.9	2.2855e-07	N/A
			0.24246	4.12	3	8.7	8.2964e-05
IPI00792352.1	Putative uncharacterized protein RAN		0.45341	2.21	2	9.3	0.0057561	N/A
			0.28094	3.56	2	10.6	7.7029e-05
IPI00872387.1	Putative uncharacterized protein RPL7P23		0.29657	3.37	2	7.7	7.8713e-08	N/A
			0.20649	4.84	2	7.7	1.3341e-05
IPI00879810.1	Putative uncharacterized protein SPTAN1		0.10779	9.28	44	21.4	6.4285e-210	N/A
			0.099485	10.05	37	21.1	0
IPI00016513.5	Ras-related protein Rab-10	RAB10	0.18347	5.45	2	11.5	9.5794e-12	A lipid anchored protein located on the cytoplasmic side on the plasma membrane and belongs to the small GTPase superfamily, Rab family. May be involved in vesicular trafficking and neurotransmitter release.
			0.14131	7.08	2	11	2.851e-13
IPI00429190.4	Ras-related protein Rab-11A	RAB11A	0.18447	5.42	2	9.6	4.4724e-05	Modulates endosomal trafficking. Acts as a major regulator of membrane delivery during cytokinesis. Localizes to the cleavage furrow during cytokenesis. Belongs to the small GTPase superfamily.
			0.16832	5.94	5	17.6	1.3516e-08
IPI00008964.3	Ras-related protein Rab-1B	RAB1B	0.17848	5.6	3	19.4	1.835e-08	Involved in intracellular protein transport. Regulates vesicular transport between the endoplasmic reticulum and successive Golgi compartments. Targeted by REP1 to membranes of specific subcellular compartments including endoplasmic reticulum, Golgi apparatus, and intermediate vesicles between these two compartments. In the GDP-form, colocalizes with GDI in the cytoplasm.
IPI00031169.1	Ras-related protein Rab-2A	RAB2A	0.31223	3.2	2	11.8	0.0025402	Required for protein transport from the endoplasmic reticulum to the Golgi complex. Lipid anchored in the endoplasmic reticulum-Golgi intermediate compartment membrane. Belongs to the small GTPase superfamily.
IPI00016342.1	Ras-related protein Rab-7a	RAB7A	0.21704	4.61	3	19.3	7.0257e-14	Involved in late endocytic transport. Contributes to the maturation of phagosomes (acidification). Involved in endocytosis and endosome-lysosome transport.
			0.18915	5.29	3	16.4	2.902e-18
IPI00019345.1	Ras-related protein Rap-1A	RAP1A	0.21203	4.72	2	14.1	0.00014642	Induces morphological reversion of a cell line transformed by a Ras oncogene. Counteracts the mitogenic function of Ras, at least partly because it can interact with Ras GAPs and RAF in a competitive manner. Activated by guanine nucleotide-exchange factors (GEF) EPAC and EPAC2 in a cAMP-dependent manner, and GFR. Lipid anchored in the cell membrane and belongs to the small GTPase superfamily.
			0.17167	5.83	2	12	6.7779e-21
IPI00028635.4	Ribophorin II	RPN2	0.2616	3.82	2	3.9	4.7453e-15	Component of the oligosaccharyltransferase (OST) complex, which is located in the endoplasmic reticulum membrane (OST can form stable complexes with the Sec61 complex or with both the Sec61 and TRAP complexes) and is involved in N-linked glycosylation of nascent polypeptides. Essential subunit of N-oligosaccharyl transferase enzyme which catalyzes the transfer of a high mannose oligosaccharide fr…
			0.16508	6.06	2	4.2	1.6866e-08
IPI00450975.1	RPS16 protein	RPS16	0.20294	4.93	2	13.8	5.9793e-07	Evidence only at transcript level. Function unknown.
IPI00009104.7	RuvB-like 2	RUVBL2	0.15057	6.64	2	5	0.003193	Possesses single-stranded DNA-stimulated ATPase and ATP-dependent DNA helicase (5' to 3') activity. Component of the NuA4 histone acetyltransferase complex which is involved in transcriptional activation of select genes principally by acetylation of nucleosomal histones H4 and H2A. This complex may be required for the activation of transcriptional programs associated with oncogene and proto-oncog…
IPI00219078.5	Sarcoplasmic/endoplasmic reticulum calcium ATPase 2	ATP2A2	0.27183	3.68	2	2.5	3.0435e-06	This magnesium-dependent enzyme catalyzes the hydrolysis of ATP coupled with the translocation of calcium from the cytosol to the sarcoplasmic reticulum lumen. Isoform 2 is involved in the regulation of the contraction/relaxation cycle.
IPI00902512.1	Serine/threonine protein phosphatase		0.1357	7.37	2	5.6	2.0682e-09	Evidence at transcript level.
IPI00009368.4	Sideroflexin-1	SFXN1	0.08352	11.97	2	6.5	4.4838e-07	An ion transporter located in the mitochondrial membrane belonging to the sideroflexin family. Might be involved in the transport of a component required for iron utilization into or out of the mitochondria.
			0.061323	16.31	2	6.8	2.4121e-06
IPI00295098.3	Signal recognition particle receptor subunit beta	SRPRB	0.25606	3.91	2	11.8	1.9076e-16	Component of the SRP (signal recognition particle) receptor. Ensures, in conjunction with the signal recognition particle, the correct targeting of the nascent secretory proteins to the endoplasmic reticulum membrane system. Has GTPase activity.
			0.2181	4.59	3	14.8	6.269e-24
IPI00006482.1	Sodium/potassium-transporting ATPase subunit alpha-1	ATP1A1	0.1047	9.55	20	25	4.5674e-157	This is the catalytic component of the active enzyme, which catalyzes the hydrolysis of ATP coupled with the exchange of sodium and potassium ions across the plasma membrane. This action creates the electrochemical gradient of sodium and potassium ions, providing the energy for active transport of various nutrients. Binds the HLA class II histocompatibility antigen, DR1.
			0.094057	10.63	11	14.9	7.9e-58
IPI00008167.1	Sodium/potassium-transporting ATPase subunit beta-3	ATP1B3	0.17547	5.7	3	12.9	1.4291e-11	This is the non-catalytic component of the active enzyme, which catalyzes the hydrolysis of ATP coupled with the exchange of Na+ and K+ ions across the plasma membrane. The exact function of the beta-3 subunit is not known.
IPI00871932.1	Spectrin beta chain, brain 1	SPTBN1	0.12782	7.82	39	22.5	3.4409e-242	Also known as fodrin beta chain. Seems to be involved in secretion and interacts with calmodulin in a calcium-dependent manner. Therefore is a candidate for the calcium-dependent movement of the cytoskeleton at the membrane.
			0.12286	8.14	25	15.1	1.4461e-130
IPI00479946.3	STIP1 protein	STIP1	0.10323	9.69	6	10.8	1.7172e-49	Protein function unknown. Evidence at transcript level.
IPI00334190.4	Stomatin-like protein 2	STOML2	0.098521	10.15	3	13.8	7.3317e-13	A peripheral plasma membrane protein associated with the cytoskeleton. Belongs to the band 7/mec-2 family and is ubiquitously expressed at low levels.
IPI00007765.5	Stress-70 protein, mitochondrial	HSPA9	0.14618	6.84	12	22.4	2.244e-72	A mitochondiral protein that belongs to the heat shock protein 70 family. Implicated in the control of cell proliferation and cellular aging. May also act as a chaperone and an anti-apoptotic factor.
			0.12901	7.75	21	35.8	2.6842e-76
IPI00290566.1	T-complex protein 1 subunit alpha	TCP1	0.20638	4.85	2	3.8	2.0364e-06	The T-complex is located in the cytoplasm - it is associated with the cytoskeleton, especially at centrosomes. Is found in the microtubule organising centre, the nucleolus, aggresomes, and is part of the intermediate filament cytoskeletal network. The T-complex also functions as a molecular chaperone; it assists the folding of proteins upon ATP hydrolysis and plays a role in 'de novo' post-transl…
			0.1722	5.81	4	8.3	1.0023e-18
IPI00297779.7	T-complex protein 1 subunit beta	CCT2	0.23579	4.24	5	12.3	3.6933e-20
IPI00010720.1	T-complex protein 1 subunit epsilon	CCT5	0.21063	4.75	3	5.2	2.1314e-08
IPI00018465.1	T-complex protein 1 subunit eta	CCT7	0.12998	7.69	4	7.2	1.3017e-05
IPI00553185.2	T-complex protein 1 subunit gamma	CCT3	0.17684	5.65	3	6.1	2.2641e-11
			0.13055	7.66	4	8.3	2.0172e-28
IPI00784090.2	T-complex protein 1 subunit theta	CCT8	0.13908	7.19	8	17.5	6.4453e-24
			0.12984	7.7	2	4	5.2692e-09
IPI00027626.3	T-complex protein 1 subunit zeta	CCT6A	0.18066	5.54	3	7	1.3074e-25
			0.16315	6.13	5	11.9	3.8083e-18
IPI00873222.2	T-complex protein 1, delta subunit	CCT4	0.14739	6.78	3	6.3	1.9863e-25
			0.12416	8.05	3	5.4	8.3691e-08
IPI00216298.6	Thioredoxin	TXN	0.78233	1.28	3	22.9	3.2122e-18	Participates in various redox reactions through the reversible oxidation of its active center dithiol to a disulfide. Contributes to the response to intracellular nitric oxide, is involved in electron transport and transcriptional regulation. Nitrosylates the active site Cys of CASP3 in response to nitric oxide (NO), and thereby inhibits caspase-3 activity. Secreted by a leaderless secretory path…
			0.53252	1.88	3	19	2.5054e-12
IPI00395887.4	Thioredoxin-related transmembrane protein 1	TMX1	0.17844	5.6	2	7.5	0.013369	May participate in various redox reactions through the reversible oxidation of its active center dithiol to a disulfide and catalyze dithiol-disulfide exchange reactions. Involved in electron transport, and ER to Golgi vesicle-mediated transport.
IPI00216219.3	Tight junction protein ZO-1	TJP1	0.1725	5.8	15	13.2	5.8185e-70	A peripheral plasma membrane protein involved in the formation of tight junctions between cells. Movement of ZO-1 from the cytoplasm to membrane is an early event occurring concurrently with cell-cell contact. Conatins one SH3 domain and is involved in apoptosis. Also located in the golgi apparatus.
			0.068107	14.68	38	30.2	6.9093e-188
IPI00019385.3	Translocon-associated protein subunit delta	SSR4	0.24235	4.13	2	12.5	8.1258e-05	Located in the endoplasmic reticulum and involved in intracellular protein transport. TRAP proteins are part of a complex whose function is to regulate the retention of ER resident proteins. Found in the SEC61 transport complex.
			0.14833	6.74	2	16.3	1.7383e-24
IPI00028055.4	Transmembrane emp24 domain-containing protein 10	TMED10	0.32043	3.12	2	10.5	1.5648e-09	An intergral membrane protein involved in vesicular protein trafficking. Found in the golgi apparatus and is involved in golgi-ER transport.
IPI00031522.2	Trifunctional enzyme subunit alpha, mitochondrial	HADHA	0.17297	5.78	6	10.7	4.5658e-27	Involved in fatty acid metabolism, specifically fatty acid beta-oxidation. Located in the mitochondria and the nucleolus.
			0.13909	7.19	9	13.1	3.1728e-37
IPI00022793.5	Trifunctional enzyme subunit beta, mitochondrial	HADHB	0.34193	2.92	3	7.8	3.5042e-13	Involved in fatty acid metabolism, specifically fatty acid beta-oxidation. Has acetyl-CoA C-acyltransferase activity, 3-hydroxyacyl-CoA dehydrogenase activity and enoyl-CoA hydratase activity. Located in the mitochondria.
IPI00218319.3	Tropomyosin alpha-3 chain	TPM3	0.10867	9.2	7	25.4	1.373e-34	Binds to actin filaments in muscle and non-muscle cells. Plays a central role, in association with the troponin complex, in the calcium dependent regulation of vertebrate striated muscle contraction. In non-muscle cells is implicated in stabilizing cytoskeleton actin filaments. Also involved in chromosomal rearrangement.
			0.10605	9.43	4	14.1	7.2504e-07
IPI00180675.4	Tubulin alpha-1A chain	TUBA1A	0.11586	8.63	16	47.5	1.4641e-89	Tubulin is the major constituent of microtubules, a structural component of the cytoskeleton. Acetylation of alpha-tubulins at Lys-40 stabilizes microtubules and affects affinity and processivity of microtubule motors. This modification also has a role in multiple cellular functions, ranging from cell motility, cell cycle progression or cell differentiation to intracellular trafficking and signal…
IPI00387144.4	Tubulin alpha 6 variant	n/a	0.11769	8.5	16	47.5	2.1238e-69
IPI00011654.2	Tubulin beta chain	TUBB	0.19521	5.12	18	57.4	5.5184e-133	Tubulin is the major constituent of microtubules, a structural component of the cytoskeleton. Microtubules consist of dimers of alpha and beta chains and binds two moles of GTP, one at an exchangeable site on the beta chain and one at a non-exchangeable site on the alpha-chain The highly acidic C-terminal region of beta tubulin may bind cations such as calcium. Microtubules are involved in G2/M t…
			0.18142	5.51	16	53.2	5.8802e-96
IPI00007752.1	Tubulin beta-2C chain	TUBB2C	0.29451	3.4	14	43.1	2.0176e-69
			0.26068	3.84	15	44	8.2464e-97
IPI00418471.6	Vimentin	VIM	0.039302	25.44	33	71.2	9.9185e-201	Vimentins are class-III intermediate filaments found in various non-epithelial cells, and are structural constituents of the cyoskeleton. Vimentin also interact with HCV core protein and its phosphorylation is enhanced during cell division, at which time vimentin filaments are significantly reorganized. Also involved in cellular component disassembly involved in apoptosis.
			0.034681	28.83	31	68.7	2.1987e-225
IPI00216308.5	Voltage-dependent anion-selective channel protein 1	VDAC1	0.16803	5.95	6	25.1	9.0807e-34	Forms a channel through the mitochondrial outer membrane and the plasma membrane. The channel at the outer mitochondrial membrane allows diffusion of small hydrophilic molecules; in the plasma membrane it is involved in cell volume regulation and apoptosis. It adopts an open conformation at low or zero membrane potential and a closed conformation at potentials above 30-40 mV. The open state has a…
			0.072234	13.84	7	36	2.906e-15
IPI00024145.1	Voltage-dependent anion-selective channel protein 2	VDAC2	0.063821	15.67	4	14.7	2.2629e-13	A porin found in the mitochondrial outer membrane, VDAC2 forms a channel through the mitochondrial outer membrane that allows diffusion of small hydrophilic molecules. The channel adopts an open conformation at low or zero membrane potential and a closed conformation at potentials above 30-40 mV. The open state has a weak anion selectivity whereas the closed state is cation-selective.
IPI00216026.2	Voltage-dependent anion-selective channel protein 2	VDAC2	0.062372	16.03	7	31	1.1548e-19
newprotein999	N-protein CCHFV	n/a	0.050536	19.79	26	66.6	0
								Supplementary Table 3. Table showing the combined results from the two mass spectrometry analyses, represented as either green, or white rows. Proteins which were identified in both analyses therefore have two different ratios, number of peptides, sequence coverage and PEP scores, and those which were only identified in one analysis do not. Columns D, and E (labeled EGFP only and EGFP-N) represen…
